# Supplementary material for: Unlocking Immune Signatures: Surrogate Markers for Assessing VHSV Vaccine Efficacy in Olive Flounder (Paralichthys olivaceus)
Source: Animals (Basel). 2025 Jun 11;15(12):1728. doi: 10.3390/ani15121728 (PMC12189318; doi:10.3390/ani15121728)
Supplement: Supplementary file 1 [file animals-15-01728-s001.zip]

Archive with 1 entries (1 files):
- animals-3668484-supplementary.pdf
